# Supplementary material for: The ordering of expression among a few genes can provide simple cancer biomarkers and signal BRCA1 mutations
Source: BMC Bioinformatics. 2009 Aug 20;10:256. doi: 10.1186/1471-2105-10-256 (PMC2745389; doi:10.1186/1471-2105-10-256)
Supplement: Additional file 1 — Five breast cancer related pathways. A list of the genes appearing in each of five pathways related to breast cancer. [file 1471-2105-10-256-S1.xls]

## Sheet: TableS1
1. Estrogen-responsive protein Efp controls cell cycle and breast tumors growth
CCNB2	Cyclin B2	NM_004701	Hs.194698	9133
CDK6	Cyclin-dependent kinase 6	NM_001259	Hs.119882	1021
ESR1	Estrogen receptor 1	NM_000125	Hs.208124	2099
ESR1	Estrogen receptor 1	X74439	Hs.652547	2099
SFN	Stratifin	NM_006142	Hs.523718	2810
SMURF1	SMAD specific E3 ubiquitin protein ligase 1	NM_020429 NM_181349	Hs.189329	57154
TP53	Tumor protein p53 (Li-Fraumeni syndrome)	NM_000546	Hs.654481	7157
TRIM25	Tripartite motif-containing 25	NM_005082	Hs.528952	7706
2. ER-associated degradation (ERAD) Pathway
CANX	Calnexin	NM_001746 NM_001024649	Hs.567968	821
CUL1	Cullin 1	NM_003592	Hs.146806	8454
EDEM1	ER degradation enhancer, mannosidase alpha-like 1	NM_014674	Hs.224616	9695
FBXO2	F-box protein 2	NM_012168	Hs.132753	26232
GANAB	Glucosidase, alpha; neutral AB	NM_198335 NM_198334	Hs.595071	23193
GCS1	Glucosidase I	NM_006302	Hs.516119	7841
LEMD3	LEM domain containing 3	NM_014319	Hs.505905	23592
MAN2A2	Mannosidase, alpha, class 2A, member 2	NM_006122	Hs.116459	4122
RBX1	Ring-box 1	NM_014248	Hs.474949	9978
SAE1	SUMO1 activating enzyme subunit 1	NM_005500	Hs.515500	10055
SEC61A1	Sec61 alpha 1 subunit (S. cerevisiae)	NM_013336	Hs.518236	29927
SKP1A	S-phase kinase-associated protein 1A (p19A)	NM_006930 NM_170679	Hs.171626	6500
SKP1A	S-phase kinase-associated protein 1A (p19A)	BM547085	Hs.643015	6500
UBE2I	Ubiquitin-conjugating enzyme E2I (UBC9 homolog, yeast)	NM_194259 NM_003345 NM_194261 NM_194260	Hs.302903	7329
UGCGL1	UDP-glucose ceramide glucosyltransferase-like 1	NM_001025777 NM_020120	Hs.34180	56886
3. BRCA1-dependent Ub-ligase activity
BARD1	BRCA1 associated RING domain 1	NM_000465	Hs.591642	580
BRCA1	Breast cancer 1, early onset	NM_007295 NM_007294 NM_007296 NM_007302 NM_007297 NM_007299 NM_007300 NM_007304 NM_007303 NM_007305 NM_007298	Hs.194143	672
FANCA	Fanconi anemia, complementation group A	NM_000135 NM_001018112	Hs.567267	2175
FANCC	Fanconi anemia, complementation group C	NM_000136	Hs.494529	2176
FANCC	Fanconi anemia, complementation group C	BC006303	Hs.656658	2176
FANCC	Fanconi anemia, complementation group C	BC034271	Hs.672362	2176
FANCD2	Fanconi anemia, complementation group D2	NM_033084 NM_001018115	Hs.208388	2177
FANCE	Fanconi anemia, complementation group E	NM_021922	Hs.302003	2178
FANCF	Fanconi anemia, complementation group F	NM_022725	Hs.694767	2188
FANCG	Fanconi anemia, complementation group G	NM_004629	Hs.591084	2189
4. Cell Cycle: G1/S Check Point
APBA2BP	Amyloid beta (A4) precursor protein-binding, family A, member 2 binding protein	NM_031232 NM_031231	Hs.516986	63941
ATR	Ataxia telangiectasia and Rad3 related	NM_001184	Hs.271791	545
CCNA1	Cyclin A1	NM_003914	Hs.417050	8900
CCND1	Cyclin D1	NM_053056	Hs.523852	595
CCNE1	Cyclin E1	NM_001238 NM_057182	Hs.244723	898
CDC2	Cell division cycle 2, G1 to S and G2 to M	NM_001786 NM_033379	Hs.334562	983
CDC25A	Cell division cycle 25 homolog A (S. pombe)	NM_001789 NM_201567	Hs.437705	993
CDK2	Cyclin-dependent kinase 2	NM_001798 NM_052827	Hs.19192	1017
CDK4	Cyclin-dependent kinase 4	NM_000075	Hs.95577	1019
CDK6	Cyclin-dependent kinase 6	NM_001259	Hs.119882	1021
CDKN1A	Cyclin-dependent kinase inhibitor 1A (p21, Cip1)	NM_078467 NM_000389	Hs.370771	1026
CDKN1B	Cyclin-dependent kinase inhibitor 1B (p27, Kip1)	NM_004064	Hs.238990	1027
CDKN2A	Cyclin-dependent kinase inhibitor 2A (melanoma, p16, inhibits CDK4)	NM_058197 NM_000077 NM_058195	Hs.512599	1029
CDKN2B	Cyclin-dependent kinase inhibitor 2B (p15, inhibits CDK4)	NM_078487 NM_004936	Hs.72901	1030
DHFR	Dihydrofolate reductase	NM_000791	Hs.648635	1719
DHFR	Dihydrofolate reductase	BM011996	Hs.654551	1719
ELAC1	ElaC homolog 1 (E. coli)	NM_018696	Hs.657360	55520
GSK3B	Glycogen synthase kinase 3 beta	NM_002093	Hs.445733	2932
HDAC9	Histone deacetylase 9	NM_178423 NM_178425 NM_014707 NM_058176 NM_058177	Hs.196054	9734
MTTP	Microsomal triglyceride transfer protein	NM_000253	Hs.195799	4547
RB1	Retinoblastoma 1 (including osteosarcoma)	NM_000321	Hs.408528	5925
SKP2	S-phase kinase-associated protein 2 (p45)	NM_005983 NM_032637	Hs.23348	6502
SMAD3	SMAD family member 3	BU686912	Hs.618504	4088
SMAD3	SMAD family member 3	NM_005902	Hs.696294	4088
TFDP1	Transcription factor Dp-1	NM_007111	Hs.79353	7027
TGFB1	Transforming growth factor, beta 1	NM_000660	Hs.645227	7040
TP53	Tumor protein p53 (Li-Fraumeni syndrome)	NM_000546	Hs.654481	7157
-	Transcribed locus	AA032275	Hs.36915	4088
5. Cell Cycle: G2/M Checkpoint
ATR	Ataxia telangiectasia and Rad3 related	NM_001184	Hs.271791	545
BRCA1	Breast cancer 1, early onset	NM_007295 NM_007294 NM_007296 NM_007302 NM_007297 NM_007299 NM_007300 NM_007304 NM_007303 NM_007305 NM_007298	Hs.194143	672
CCNB1	Cyclin B1	NM_031966	Hs.23960	891
CDC2	Cell division cycle 2, G1 to S and G2 to M	NM_001786 NM_033379	Hs.334562	983
CDC34	Cell division cycle 34 homolog (S. cerevisiae)	NM_004359	Hs.514997	997
CDKN1A	Cyclin-dependent kinase inhibitor 1A (p21, Cip1)	NM_078467 NM_000389	Hs.370771	1026
CDKN2D	Cyclin-dependent kinase inhibitor 2D (p19, inhibits CDK4)	NM_001800 NM_079421	Hs.435051	1032
CHEK1	CHK1 checkpoint homolog (S. pombe)	NM_001274	Hs.24529	1111
CHEK2	CHK2 checkpoint homolog (S. pombe)	NM_001005735 NM_007194 NM_145862	Hs.291363	11200
CHEK2	CHK2 checkpoint homolog (S. pombe)	BP420084	Hs.505297	11200
EP300	E1A binding protein p300	NM_001429	Hs.517517	2033
EP300	E1A binding protein p300	AI470276	Hs.655211	2033
GADD45A	Growth arrest and DNA-damage-inducible, alpha	NM_001924	Hs.80409	1647
MDM2	Mdm2, transformed 3T3 cell double minute 2, p53 binding protein (mouse)	NM_002392 NM_006878 NM_006881 NM_006882 NM_006879	Hs.567303	4193
MYT1	Myelin transcription factor 1	NM_004535	Hs.279562	4661
PLK1	Polo-like kinase 1 (Drosophila)	NM_005030	Hs.592049	5347
PRKDC	Protein kinase, DNA-activated, catalytic polypeptide	NM_006904 NM_001081640	Hs.695981	5591
RASGRF1	Ras protein-specific guanine nucleotide-releasing factor 1	NM_002891 NM_153815	Hs.591111	5923
RPS6KA1	Ribosomal protein S6 kinase, 90kDa, polypeptide 1	NM_002953 NM_001006665	Hs.149957	6195
TP53	Tumor protein p53 (Li-Fraumeni syndrome)	NM_000546	Hs.654481	7157
WEE1	WEE1 homolog (S. pombe)	NM_003390	Hs.249441	7465
YWHAH	Tyrosine 3-monooxygenase/tryptophan 5-monooxygenase activation protein, eta polypeptide	NM_003405	Hs.226755	7533
YWHAQ	Tyrosine 3-monooxygenase/tryptophan 5-monooxygenase activation protein, theta polypeptide	NM_006826	Hs.74405	10971
-	Transcribed locus	BG261310	Hs.491682	5591
